# Supplementary material for: Highly expressed FAM189B predicts poor prognosis in hepatocellular carcinoma
Source: Pathol Oncol Res. 2022 Nov 25;28:1610674. doi: 10.3389/pore.2022.1610674 (PMC9732019; doi:10.3389/pore.2022.1610674)
Supplement: Supplementary file 5 [file Table1.xlsx]

## Sheet: Sheet1
Table S1: Clinical information of samples used in the IHC assay and the corresponding IHC score
ID	Gender	Age	Metastases	Pathological grade	Lesion size(cm)	T	N	M	AJCC clinical stage(7th edition)	History of liver disease	IHC score of adjacent tissues	IHC score of tumor tissues
D19A2734	Male	71	None	Ⅱ	4.5*4*3.5	T1	N0	M0	1		1	2
D19A2743	Male	72	None	Ⅲ	8*7*6	T1	N0	M0	1		2	2
D19A1525	Male	68	None	Ⅱ-Ⅲ	7	T2	N0	M0	2	Cirrhosis, Hepatitis B	1	1
D19A1542	Male	63	None	Ⅱ-Ⅲ	8*6*5	T2	N0	M0	2	Cirrhosis, Hepatitis B	0	12
D19A1551	Male	52	None	Ⅱ	4*3	T2	N0	M0	2	Cirrhosis, Hepatitis B	0	2
D19A2329	Male	60	None	Ⅲ	8*6*6	T2	N0	M0	2		1	1
D19A2336	Male	42	None	Ⅱ-Ⅲ	11*8*8	T2	N0	M0	2		0	1
D19A2388	Male	62	None	Ⅱ	7	T2	N0	M0	2	Cirrhosis, Hepatitis B	0	1
D19A2391	Male	50	None	Ⅱ-Ⅲ	1.0*4	T2	N0	M0	2	Cirrhosis, Hepatitis B	0	1
D19A2395	Female	72	None	Ⅱ-Ⅲ	3.5	T2	N0	M0	2	Cirrhosis, Hepatitis B	2	2
D19A2406	Male	55	None	Ⅱ-Ⅲ	6	T2	N0	M0	2	Cirrhosis, Hepatitis B	0	1
D19A2626	Male	68	None	Ⅱ	5*6	T2	N0	M0	2		4	0
D19A2628	Male	76	None	Ⅰ-Ⅱ	4*6	T2	N0	M0	2		0	1
D19A2750	Male	43	None	Ⅲ	5.5*3*3	T2	N0	M0	2		2	0
D19A2811	Female	57	None	Ⅱ-Ⅲ	9.5*9*4.5	T2	N0	M0	2	Cirrhosis, Hepatitis B	0	1
D19A2737	Male	62	None	Ⅲ-Ⅳ	7*6.5*5.5	T2	N0	M0	2		0	6
D19A2738	Male	51	None	Ⅱ	6.5*6*4.5	T2	N0	M0	2		1	0
D19A2745	Male	51	None	Ⅱ	7*5*4.8	T2	N0	M0	2		0	1
D19A2736	Male	NA	None	Ⅱ-Ⅲ	8*7*6	T2	N0	M0	2		0	1
D19A1522	Male	58	None	Ⅱ	4.5	T4	N0	M0	3	Cirrhosis, Hepatitis B	0	1
D19A1531	Male	61	None	Ⅱ	5*6	T3	N0	M0	3	Cirrhosis, Hepatitis B	0	1
D19A1540	Male	36	None	Ⅱ-Ⅲ	4*6	T3	N0	M0	3	Cirrhosis, Hepatitis B	0	1
D19A2079	Male	53	None	Ⅱ-Ⅲ	7	T3	N0	M0	3	Cirrhosis, Hepatitis B	1	4
D19A2081	Male	57	None	Ⅱ	6	T3	N0	M0	3	Cirrhosis, Hepatitis B	1	1
D19A2083	Female	49	None	Ⅱ	20*20*25	T3	N0	M0	3	Cirrhosis, Hepatitis B	0	1
D19A2086	Male	42	None	Ⅲ	4*4.5	T3	N0	M0	3	Cirrhosis, Hepatitis B	2	1
D19A2091	Female	69	None	Ⅱ-Ⅲ	7	T3	N0	M0	3	Cirrhosis, Hepatitis B	4	1
D19A2093	Male	40	None	Ⅱ	4	T3	N0	M0	3	Cirrhosis, Hepatitis B	0	1
D19A2204	Male	53	None	Ⅱ	4*5	T3	N0	M0	3	Cirrhosis, Hepatitis B	1	1
D19A2387	Male	49	None	Ⅱ-Ⅲ	9	T3	N0	M0	3	Cirrhosis, Hepatitis B	2	1
D19A2398	Male	61	None	Ⅱ	9	T3	N0	M0	3	Cirrhosis, Hepatitis B	1	9
D19A2399	Female	55	None	Ⅲ	22	T3	N0	M0	3	Cirrhosis, Hepatitis B	1	1
D19A2400	Female	60	None	Ⅱ-Ⅲ	8	T3	N0	M0	3	Cirrhosis, Hepatitis B	1	1
D19A2401	Male	41	None	Ⅱ	19	T3	N0	M0	3	Cirrhosis, Hepatitis B	2	1
D19A2402	Female	46	None	Ⅱ-Ⅲ	12	T3	N0	M0	3	Cirrhosis, Hepatitis B	1	4
D19A2415	Male	70	None	Ⅲ	11	T3	N0	M0	3	Cirrhosis, Hepatitis B	1	4
D19A2417	Male	50	None	Ⅱ-Ⅲ	5	T4	N0	M0	3	Cirrhosis, Hepatitis B	1	1
D19A2625	Male	58	None	Ⅲ	13*16	T4	N0	M0	3		1	1
D19A2637	Male	53	None	Ⅱ-Ⅲ	13*15	T4	N0	M0	3		1	0
D19A2638	Male	60	None	Ⅱ	8*9	T4	N0	M0	3	Cirrhosis, Hepatitis B	1	1
D19A2642	Male	46	None	Ⅱ-Ⅲ	10*14	T3	N0	M0	3	Cirrhosis, Hepatitis B	0	1
D19A2634	Female	54	Yes	Ⅲ	12*13	T4	N0	M1	4		1	1
D19A2635	Male	16	Yes	Ⅱ	10*10	T4	N0	M1	4		1	1
D19A2740	Female	44	Yes	Ⅲ	14.5*7.5*3.5	T2	N0	M1	4		1	1
D19A2335	Female	60	None	Ⅱ-Ⅲ	4*3*3	NA	N0	M0	NA		0	1
D19A2733	Male	69	None	Ⅱ	3.5*2.5*2.5	NA	N0	M0	NA		2	1
D19A2757	Male	62	None	Ⅱ	7.5*7*6.5	NA	N0	M0	NA		0	1
